# Supplementary material for: Recruitment of RED-SMU1 Complex by Influenza A Virus RNA Polymerase to Control Viral mRNA Splicing
Source: PLoS Pathog. 2014 Jun 12;10(6):e1004164. doi: 10.1371/journal.ppat.1004164 (PMC4055741; doi:10.1371/journal.ppat.1004164)
Supplement: Table S1 — Viral-human protein-protein interactions detected in the yeast two-hybrid-plus-one and the yeast two-hybrid assays. (XLSX) [file ppat.1004164.s007.xlsx]

## Sheet: Feuil1
Supplemental Table S1 : Viral-human protein-protein interactions detected in the Y2H + 1 and Y2H assays
Gene ID	Gene Symbol	Description	Y2H + 1 hits (this study)				Total hits	Y2H hits (this study)		Y2H hits (literature)			siRNA screen hits (literature)	Proteomics (literature)	Other (literature)
			DB-PA+PB1	DB-PB1+PA	DB-PB1+PB2	DB-PB2+PB1		DB-PA	DB-PB1	DB-PA	DB-PB1	DB-PB2
							≥ 3 hits
60	ACTB	actin, beta		8			8
51637	C14orf166	chromosome 14 open reading frame 166	3			1	4	20		Tafforeau et al, J Virol 2011 Huarte et al, J Virol 2001				Bradel-Tretheway et al, J Virol 2011	Rodriguez et al, J Virol 2011
54535	CCHCR1	coiled-coil alpha-helical rod protein 1	1	3			4
84181	CHD6	chromodomain helicase DNA binding protein 6	5				5	4		Tafforeau et al, J Virol 2011 Alfonso et al, Cell Microbiol 2011
9391	CIAO1	cytosolic iron-sulfur protein assembly 1	3				3							Bradel-Tretheway et al, J Virol 2011
25927	CNRIP1	cannabinoid receptor interacting protein 1	2			1	3
10987	COPS5	COP9 constitutive photomorphogenic homolog subunit 5 (Arabidopsis)	3			1	4					Tafforeau et al, J Virol 2011
80034	CSRNP3	cysteine-serine-rich nuclear protein 3	3				3
1639	DCTN1	dynactin 1	1	12		1	14					Tafforeau et al, J Virol 2011
4733	DRG1	developmentally regulated GTP binding protein 1	7		1		8							Bradel-Tretheway et al, J Virol 2011
1974	EIF4A2	eukaryotic translation initiation factor 4A2	2	1			3						Brass et al, Cell 2009 Hao et al, Nature 2008	Bradel-Tretheway et al, J Virol 2011
2801	GOLGA2	golgin A2		53			53
653519	GPR89A	G protein-coupled receptor 89A	14			1	15							Bradel-Tretheway et al, J Virol 2011
3550	IK	IK cytokine/RED/RER	33	150		1	184						Karlas et al, Nature 2010
23254	KAZR	kazrin, periplakin interacting protein		13			13
3831	KLC1	kinesin light chain 1		12			12
89953	KLC4	kinesin light chain 4		15			15
9208	LRRFIP1	leucine rich repeat (in FLII) interacting protein 1	3				3	2		Tafforeau et al, J Virol 2011
84445	LZTS2	leucine zipper, putative tumor suppressor 2		9			9						Shapira et al, Cell 2009
27030	MLH3	mutL homolog 3 (E. coli)	4				4
4603	MYBL1	v-myb myeloblastosis viral oncogene homolog (avian)-like 1	3	3			6
4077	NBR1	neighbor of BRCA1 gene 1		3			3
4821	NKX2-2	NK2 homeobox 2	6				6
4826	NNAT	neuronatin			3		3
55486	PARL	presenilin associated, rhomboid-like	3				3
5092	PCBD1	pterin-4 alpha-carbinolamine dehydratase/dimerization cofactor of hepatocyte nuclear factor 1 alpha	2	2			4	4		Tafforeau et al, J Virol 2011
5093	PCBP1	poly(rC) binding protein 1	8		1	1	10			Tafforeau et al, J Virol 2011
5306	PITPNA	phosphatidylinositol transfer protein, alpha		3			3
26030	PLEKHG3	pleckstrin homology domain containing, family G (with RhoGef domain) member 3		4			4
54776	PPP1R12C	protein phosphatase 1, regulatory subunit 12C	2	5			7
10048	RANBP9	RAN binding protein 9	3	1			4						Karlas et al, Nature 2010
149041	RC3H1	ring finger and CCCH-type domains 1	5				5
23118	TAB2	TGF-beta activated kinase 1/MAP3K7 binding protein 2	3				3
51768	TM7SF3	transmembrane 7 superfamily member 3	5				5	1
27327	TNRC6A	trinucleotide repeat containing 6A	3				3
7175	TPR	translocated promoter region, nuclear basket protein		7			7
23326	USP22	ubiquitin specific peptidase 22	3				3							Bradel-Tretheway et al, J Virol 2011
							2 hits
55608	ANKRD10	ankyrin repeat domain 10		2			2
284615	ANKRD34A	ankyrin repeat domain 34A	2				2
10095	ARPC1B	actin related protein 2/3 complex, subunit 1B, 41kDa		2			2
8938	BAIAP3	BAI1-associated protein 3		2			2
10409	BASP1	brain abundant, membrane attached signal protein 1	2				2
7832	BTG2	BTG family, member 2	1		1		2
65250	C5orf42	chromosome 5 open reading frame 42	2				2
78996	C7orf49	chromosome 7 open reading frame 49	2				2
253559	CADM2	cell adhesion molecule 2	2				2
150275	CCDC117	coiled-coil domain containing 117	2				2
8851	CDK5R1	cyclin-dependent kinase 5, regulatory subunit 1 (p35)	2				2
57680	CHD8	chromodomain helicase DNA binding protein 8		2			2							Bradel-Tretheway et al, J Virol 2011
23406	COTL1	coactosin-like 1		1	1		2
9802	DAZAP2	DAZ associated protein 2	1		1		2
3337	DNAJB1	DnaJ (Hsp40) homolog, subfamily B, member 1	2				2					Tafforeau et al, J Virol 2011		Bradel-Tretheway et al, J Virol 2011
10209	EIF1	eukaryotic translation initiation factor 1	1			1	2
2042	EPHA3	EPH receptor A3		2			2
151354	FAM84A	family with sequence similarity 84, member A	2				2
378805	FLJ43663	uncharacterized LOC378805		1	1		2
2644	GCHFR	GTP cyclohydrolase I feedback regulator	2				2
9737	GPRASP1	G protein-coupled receptor associated sorting protein 1		2			2
10456	HAX1	HCLS1 associated protein X-1	2				2			Hsu et al, J Virol 2013				Bradel-Tretheway et al, J Virol 2011
6453	ITSN1	intersectin 1 (SH3 domain protein)		2			2
79888	LPCAT1	lysophosphatidylcholine acyltransferase 1	1		1		2							Bradel-Tretheway et al, J Virol 2011
4168	MCF2	MCF.2 cell line derived transforming sequence	2				2
57534	MIB1	mindbomb E3 ubiquitin protein ligase 1	2				2
92140	MTDH	metadherin	2				2							Bradel-Tretheway et al, J Virol 2011
439921	MXRA7	matrix-remodelling associated 7	1		1		2
4751	NEK2	NIMA-related kinase 2	2				2
7025	NR2F1	nuclear receptor subfamily 2, group F, member 1		2			2
9659	PDE4DIP	phosphodiesterase 4D interacting protein		2			2
5660	PSAP	prosaposin		1	1		2						Karlas et al, Nature 2010
5688	PSMA7	proteasome (prosome, macropain) subunit, alpha type, 7	2				2							Bradel-Tretheway et al, J Virol 2011
6414	SEPP1	selenoprotein P, plasma, 1		1	1		2
140710	SOGA1	suppressor of glucose, autophagy associated 1	2				2
169981	SPIN3	spindlin family, member 3	2				2
6892	TAPBP	TAP binding protein (tapasin)		2			2
7086	TKT	transketolase	2				2							Bradel-Tretheway et al, J Virol 2011
7247	TSN	translin	2				2
90987	ZNF251	zinc finger protein 251	2				2
							1 hit
20	ABCA2	ATP-binding cassette, sub-family A (ABC1), member 2				1	1							Bradel-Tretheway et al, J Virol 2011
23394	ADNP	activity-dependent neuroprotector homeobox	1				1
159	ADSS	adenylosuccinate synthase		1			1
226	ALDOA	aldolase A, fructose-bisphosphate	1				1
25847	ANAPC13	anaphase promoting complex subunit 13		1			1
84210	ANKRD20A1	ankyrin repeat domain 20 family, member A1	1				1
400986	ANKRD36C	ankyrin repeat domain 36C	1				1
334	APLP2	amyloid beta (A4) precursor-like protein 2		1			1
351	APP	amyloid beta (A4) precursor protein	1				1
406	ARNTL	aryl hydrocarbon receptor nuclear translocator-like			1		1
435	ASL	argininosuccinate lyase	1				1
567	B2M	beta-2-microglobulin		1			1						Karlas et al, Nature 2010 Shapira et al, Cell 2009
56271	BEX4	brain expressed, X-linked 4	1				1
8927	BSN	bassoon presynaptic cytomatrix protein	1				1
60314	C12orf10	chromosome 12 open reading frame 10	1				1
773	CACNA1A	calcium channel, voltage-dependent, P/Q type, alpha 1A subunit		1			1
58509	CACTIN	cactin, spliceosome C complex subunit	1				1
929	CD14	CD14 molecule	1				1
1002	CDH4	cadherin 4, type 1, R-cadherin (retinal)		1			1
51727	CMPK1	cytidine monophosphate (UMP-CMP) kinase 1, cytosolic	1				1
6900	CNTN2	contactin 2 (axonal)	1				1
152330	CNTN4	contactin 4	1				1
1291	COL6A1	collagen, type VI, alpha 1	1				1
1501	CTNND2	catenin (cadherin-associated protein), delta 2	1				1
56474	CTPS2	CTP synthase 2	1				1
1612	DAPK1	death-associated protein kinase 1		1			1
55861	DBNDD2	dysbindin (dystrobrevin binding protein 1) domain containing 2	1				1
23142	DCUN1D4	DCN1, defective in cullin neddylation 1, domain containing 4 (S. cerevisiae)	1				1
84301	DDI2	DNA-damage inducible 1 homolog 2 (S. cerevisiae)		1			1
23405	DICER1	dicer 1, ribonuclease type III	1				1
23181	DIP2A	DIP2 disco-interacting protein 2 homolog A (Drosophila)			1		1
1785	DNM2	dynamin 2		1			1							Bradel-Tretheway et al, J Virol 2011
91039	DPP9	dipeptidyl-peptidase 9			1		1
2202	EFEMP1	EGF containing fibulin-like extracellular matrix protein 1	1				1
284131	ENDOV	endonuclease V	1				1
92689	FAM114A1	family with sequence similarity 114, member A1	1				1
54855	FAM46C	family with sequence similarity 46, member C		1			1
728495	FAM74A3	family with sequence similarity 74, member A3	1				1
2268	FGR	Gardner-Rasheed feline sarcoma viral (v-fgr) oncogene homolog		1			1
145781	GCOM1	GRINL1A complex locus 1	1				1
7918	GPANK1	G patch domain and ankyrin repeats 1	1				1
23131	GPATCH8	G patch domain containing 8	1				1
2903	GRIN2A	glutamate receptor, ionotropic, N-methyl D-aspartate 2A	1				1							Bradel-Tretheway et al, J Virol 2011
2916	GRM6	glutamate receptor, metabotropic 6		1			1
	GSN	gelsolin	1				1	7		Tafforeau et al, J Virol 2011			Shapira et al, Cell 2009	Bradel-Tretheway et al, J Virol 2011
	GTF2I	general transcription factor IIi	1				1		1					Bradel-Tretheway et al, J Virol 2011
3312	HSPA8	heat shock 70kDa protein 8	1				1
3000	IGHG1	immunoglobulin heavy constant gamma 1 (G1m marker)			1		1
3501	IGHG2	immunoglobulin heavy constant gamma 2		1			1
11185	INMT	indolethylamine N-methyltransferase	1				1
442338	IRS3P	insulin receptor substrate 3, pseudogene		1			1
3688	ITGB1	integrin, beta 1 (fibronectin receptor, beta polypeptide, antigen CD29 includes MDF2, MSK12)	1				1							Bradel-Tretheway et al, J Virol 2011
8850	KAT2B	K(lysine) acetyltransferase 2B		1			1
23416	KCNH3	potassium voltage-gated channel, subfamily H (eag-related), member 3	1				1
30819	KCNIP2	Kv channel interacting protein 2	1				1
3835	KIF22	kinesin family member 22	1				1
64837	KLC2	kinesin light chain 2		1			1
387486	LINC00320	long intergenic non-protein coding RNA 320			1		1
4000	LMNA	lamin A/C		1			1						Shapira et al, Cell 2009	Bradel-Tretheway et al, J Virol 2011
66004	LYNX1	Ly6/neurotoxin 1		1			1
4130	MAP1A	microtubule-associated protein 1A	1				1							Bradel-Tretheway et al, J Virol 2011
27249	MMADHC	methylmalonic aciduria (cobalamin deficiency) cblD type, with homocystinuria	1				1
4538	MT-ND4	mitochondrially encoded NADH dehydrogenase 4	1				1
4540	MT-ND5	mitochondrially encoded NADH dehydrogenase 5	1				1
4541	MT-ND6	mitochondrially encoded NADH dehydrogenase 6		1			1
4502	MT2A	metallothionein 2A	1				1
219402	MTIF3	mitochondrial translational initiation factor 3		1			1
4738	NEDD8	neural precursor cell expressed, developmentally down-regulated 8	1				1
4810	NHS	Nance-Horan syndrome (congenital cataracts and dental anomalies)	1				1
51559	NT5DC3	5'-nucleotidase domain containing 3	1				1
10762	NUP50	nucleoporin 50kDa		1			1								Pumroy et al, J Biol Chem 2012
114879	OSBPL5	oxysterol binding protein-like 5	1				1							Bradel-Tretheway et al, J Virol 2011
56113	PCDHGA2	protocadherin gamma subfamily A, 2				1	1
9063	PIAS2	protein inhibitor of activated STAT, 2	1				1
5315	PKM	pyruvate kinase, muscle		1			1
59338	PLEKHA1	pleckstrin homology domain containing, family A (phosphoinositide binding specific) member 1		1			1
5430	POLR2A	polymerase (RNA) II (DNA directed) polypeptide A, 220kDa	1				1			Tafforeau et al, J Virol 2011				Bradel-Tretheway et al, J Virol 2011
5479	PPIB	peptidylprolyl isomerase B (cyclophilin B)		1			1							Bradel-Tretheway et al, J Virol 2011
79057	PRRG3	proline rich Gla (G-carboxyglutamic acid) 3 (transmembrane)	1				1
5717	PSMD11	proteasome (prosome, macropain) 26S subunit, non-ATPase, 11	1				1
5859	QARS	glutaminyl-tRNA synthetase		1			1							Bradel-Tretheway et al, J Virol 2011
9444	QKI	QKI, KH domain containing, RNA binding				1	1
22841	RAB11FIP2	RAB11 family interacting protein 2 (class I)	1				1
9770	RASSF2	Ras association (RalGDS/AF-6) domain family member 2	1				1
54778	RNF111	ring finger protein 111	1				1
6159	RPL29	ribosomal protein L29		1			1							Bradel-Tretheway et al, J Virol 2011
55197	RPRD1A	regulation of nuclear pre-mRNA domain containing 1A	1				1
6188	RPS3	ribosomal protein S3			1		1
6194	RPS6	ribosomal protein S6		1			1							Bradel-Tretheway et al, J Virol 2011
864	RUNX3	runt-related transcription factor 3		1			1
23623	RUSC1	RUN and SH3 domain containing 1	1				1
388228	SBK1	SH3-binding domain kinase 1	1				1
23544	SEZ6L	seizure related 6 homolog (mouse)-like	1				1
7536	SF1	splicing factor 1		1			1
137868	SGCZ	sarcoglycan, zeta	1				1
57823	SLAMF7	SLAM family member 7	1				1
55508	SLC35E3	solute carrier family 35, member E3	1				1
10569	SLU7	SLU7 splicing factor homolog (S. cerevisiae)	1				1
64750	SMURF2	SMAD specific E3 ubiquitin protein ligase 2		1			1
84654	SPZ1	spermatogenic leucine zipper 1		1			1
8878	SQSTM1	sequestosome 1		1			1
6764	ST5	suppression of tumorigenicity 5		1			1
6772	STAT1	signal transducer and activator of transcription 1, 91kDa			1		1							Bradel-Tretheway et al, J Virol 2011
2040	STOM	stomatin		1			1							Bradel-Tretheway et al, J Virol 2011
51657	STYXL1	serine/threonine/tyrosine interacting-like 1			1		1
9338	TCEAL1	transcription elongation factor A (SII)-like 1		1			1
27327	TNRC6A	trinucleotide repeat containing 6A	1				1
122553	TRAPPC6B	trafficking protein particle complex 6B		1			1
10155	TRIM28	tripartite motif containing 28	1				1							Bradel-Tretheway et al, J Virol 2011
51095	TRNT1	tRNA nucleotidyl transferase, CCA-adding, 1		1			1
283989	TSEN54	tRNA splicing endonuclease 54 homolog (S. cerevisiae)	1				1
10382	TUBB4A	tubulin, beta 4A class IVa				1	1
55148	UBR7	ubiquitin protein ligase E3 component n-recognin 7 (putative)	1				1
51118	UTP11L	UTP11-like, U3 small nucleolar ribonucleoprotein, (yeast)	1				1
57590	WDFY1	WD repeat and FYVE domain containing 1	1				1
55841	WWC3	WWC family member 3		1			1
91746	YTHDC1	YTH domain containing 1		1			1
253461	ZBTB38	zinc finger and BTB domain containing 38	1				1
7767	ZNF224	zinc finger protein 224		1			1
7587	ZNF37A	zinc finger protein 37A	1				1
57573	ZNF471	zinc finger protein 471				1	1
84914	ZNF587	zinc finger protein 587			1		1
55778	ZNF839	zinc finger protein 839		1			1
57688	ZSWIM6	zinc finger, SWIM-type containing 6		1			1
